# Supplementary material for: Structure of the Sac3 RNA-binding M-region in the Saccharomyces cerevisiae TREX-2 complex
Source: Nucleic Acids Res. 2017 Mar 15;45(9):5577–85. doi: 10.1093/nar/gkx158 (PMC5435946; doi:10.1093/nar/gkx158)
Supplement: Supplementary Data [file gkx158_Supp.zip]

Archive with 4 entries (4 files):
- nar-03734-r-2016-File009.pdf
- nar-03734-r-2016-File010.mpg
- nar-03734-r-2016-File011.mpg
- nar-03734-r-2016-File012.mpg
